# Supplementary material for: Combined neat model for the prognosis of postoperative stage III‐N2 non‐small cell lung cancer
Source: Thorac Cancer. 2020 Jul 29;11(9):2610–7. doi: 10.1111/1759-7714.13585 (PMC7471036; doi:10.1111/1759-7714.13585)
Supplement: Supplementary file 3 — Figure S3 Survival of patients with different CA 125 levels: (a) overall survival, (b) progression‐free survival, (c) local regional relapse‐free survival, (d) distant metastasis‐free survival. [file TCA-11-2610-s003.zip]

Archive with 4 entries (4 files):
- TCA_13585_s3a.tif
- TCA_13585_s3b.tif
- TCA_13585_s3c.tif
- TCA_13585_s3d.tif
